# Supplementary material for: Contaminants of emerging concern in tributaries to the Laurentian Great Lakes: I. Patterns of occurrence
Source: PLoS One. 2017 Sep 27;12(9):e0182868. doi: 10.1371/journal.pone.0182868 (PMC5617142; doi:10.1371/journal.pone.0182868)
Supplement: S1 Table — (XLSX) [file pone.0182868.s001.xlsx]

## Sheet: S1Table.SiteInfo
S1 Table. Surface-water and sediment sites sampled for analysis of a broad suite of contaminants of emerging concern in U.S. tributaries to the Great Lakes, 2013-14.
[dd, degrees; mm, minute, ss.s, seconds; NAD 83, North American Datum of 1983; W, water; S, sediment; WLSSD, Western Lake Sanitary Sewer District; WWTP, wastewater-treatment plant; EPA, U.S. Environmental Protection Agency]
USGS station identifier	Station name	Field name	Latitude (ddmmss.s) (NAD83)	Longitude (ddmmss.s)	Samples Collected
					2013		2014
					Spring	Late Summer	Spring	Late Summer
Fox River
440720088425601	Lake Winneconne, Southeast Bay, near Winneconne, Wisconsin	LKP-1	440640	884237	W	W,S	--	--
440255088350501	Lake Butte Des Morts west of Highway 41 near Oshkosh, Wisconsin	LBM-1	440208	883356	W	W,S	--	--
040844105	Lake Winnebago outlet at Neehah-Menasha, Wisconsin	LLB-1	441106	882658.0	--	W,S	W	W
441302088274101	Little Lake Butte des Morts above Highway 10 at Menasha, Wisconsin	LLB-2	441303.9	882741.7	--	W,S	W	W
441350088273001	Little Lake Butte des Morts above Stroebe Island at Appleton, Wisconsin	LLB-3	441346.9	882731.5	--	W,S	W	W
441430088263901	Little Lake Butte des Morts below Mud Creek near Appleton, Wisconsin	LLB-4	441430.6	882639.8	--	W,S	W	W
040844503	Fox River above College Avenue Bridge at Appleton, Wisconsin	LLB-5	441524	882330	--	W,S	W	W
040844512	Fox River below Appleton WWTP at Kimberly, Wisconsin	LLB-6	441612	882156.5	--	W,S	W	W
04085052	Fox River below Apple Creek near Little Rapids, Wisconsin	FXR-13	442126	880837.6	W	W	--	--
Kewaunee River
04085194	Kewaunee River above School Creek near Luxemburg, Wisconsin	KWE-1	443427.1	874105.2	W,S	--	W	W
040851956	Kewaunee River at Highway 54 near Luxemburg, Wisconsin	KWE-2	443321.8	873943.2	W,S	--	W	W
040851973	Kewaunee River below Casco Creek near Luxemburg, Wisconsin	KWE-3	443221.2	873818.8	W,S	--	W	W
040851995	Kewaunee River above dam near Luxemburg, Wisconsin	KWE-4	442751.5	873329.9	W,S	--	W	W
040852025	Kewaunee River below WWTP at Highway 42 at Kewaunee, Wisconsin	KWE-5	442745.2	873009.7	W,S	--	W	W
Little Calumet River
05536365	Little Calumet River at Riverdale, Illinois	CHI-56	413903	873656	--	--	W	W,S
055363655	Little Calumet River at South Michigan Avenue at Chicago, Illinois	CHI-RP7	413944	873709	--	--	W	W,S
05536366	Little Calumet River at Calumet Park, Illinois	CHI-76	413924	873811	--	--	W	W,S
North Shore Channel of the Chicago River
055361023	North Shore Channel at Dempster Street at Chicago, Illinois	CHI-112	420227	874235	--	--	W	W,S
055361026	North Shore Channel at O'Brien WWTP at Skokie, Illinois	CHI-RP4	420118	874238	--	--	W	W,S
420043087423701	North Shore Channel at Touhy Avenue at Lincolnwood, Illinois	CHI-36	420042	874237	--	--	W	W,S
Clinton River
423659083223101	Cass Lake in Gerundegut Bay near Pontiac, Michigan	CLI-5	423702	832226.2	W,S	--	--	--
04160976	Clinton River downstream from Pontiac WWTP at Pontiac, Michigan	CLI-3	423815	831510.6	W,S	--	--	--
424315083050801	Stony Creek Lake near Washington, Michigan	CLI-4	424410	830418.8	W,S	--	--	--
041655577	Clinton River upstream from Mt. Clemens WWTP at Mt. Clemens, Michigan	CLI-2	423552	825202.1	W,S	--	--	--
041655578	Clinton River downstream from Mt. Clemens WWTP at Mt. Clemens, Michigan	CLI-1	423549	825145.3	W,S	--	--	--
Grand/Maple River
04114599	Maple River downstream from Island Road at Elsie, Michigan	MAPLE-1	430524	842421.0	W,S	--	W	W
04115002	Maple River adjacent to Maple Rapids Road near Maple Rapids, Michigan	MAPLE-2	430618	844223.0	W,S	--	W	W
04114530	Grand River upstream from Maple River near Lyons, Michigan	GRAND-3	425904	845645.3	W,S	--	W	W
04115950	Grand River upstream from Cleveland Street at Ionia, Michigan	GRAND-4	425020	850251.9	W,S	--	W	W
04116004	Grand River downstream from railroad bridge near Ionia, Michigan	GRAND-5	425805	850606.2	W,S	--	W	W
041190654	Grand River downstream of I-96 near Grand Rapids, Michigan	GRAND-6	425640	854252	W	W,S	--	--
Saginaw River
430554083380101	C.S. Mott Impoundment near Genesee, Michigan	SGNR-1	430629	833703	W	W,S	--	--
04148500	Flint River near Flint, Michigan	SGNR-2	430205	834639	W	W,S	--	--
04145803	Marsh Creek at Miller Road near St. Charles, Michigan	SGNR-3	432219	840056	W	W,S	--	--
04150500	Cass River at Cass City, Michigan	SGNR-4	433503	831031	W	W,S	--	--
04151495	Cass River downstream from WWTP at Frankenmuth, Michigan	SGNR-5	431943	834530	W	W,S	--	--
434906084223001	Wixom Lake near Edeville, Michigan	SGNR-6	435566	841801	W	W,S	--	--
04154130	Chippewa River at Manitou Park near Floyd, Michigan	SGNR-7	433514	843050	W	W,S	--	--
04155500	Pine River near Midland, Michigan	SGNR-8	433351	842210	W	W,S	--	--
04156100	Tittabawassee River near Midland, Michigan	SGNR-9	433410	841143	W	W,S	--	--
04156999	Saginaw River at West Center Street Bridge at Saginaw, Michigan	SGNR-10	432476	835781	W	W,S	--	--
04157014	Saginaw River upstream from I-75 at Zilwaukee, Michigan	SGNR-11	432881	835479	W	W,S	--	--
04157063	Saginaw River at Essexville, Michigan	SGNR-12	433713	835067	W	W,S	--	--
433937083502301	Saginaw Bay near Saginaw River Mouth near Alpine Beach, Michigan	SGNR-13	433964	835046	W	W,S	--	--
440003083280501	Saginaw Bay (Lake Huron) near Little Charity Island, Michigan	SGNR-14	435945	832836	W	W,S	--	--
St. Clair River
04160090	St. Clair River downstream from Black River at Port Huron, Michigan	SCR-1	425821	822507.5	--	W,S	--	--
04160129	St. Clair River near Marysville, Michigan	SCR-2	425419.2	822800.1	--	W,S	--	--
04160421	St. Clair River downstream from Pine River at St. Clair, Michigan	SCR-3	424912.0	822907.7	--	W,S	--	--
04160633	St. Clair River downstream from Belle River near Marine City, Michigan	SCR-4	424205.9	823000.6	--	W,S	--	--
04160643	North channel St. Clair River near Algonac, Michigan	SCR-5	423644.9	823305.2	--	W,S	--	--
04160644	North channel St. Clair River near Clay, Michigan	SCR-6	423832	824006.1	--	W,S	--	--
041606435	Middle channel St. Clair River near Clay, Michigan	SCR-7	423536.0	823816.5	--	W,S	--	--
04160642	South channel St. Clair River near Miller, Michigan	SCR-8	423154.8	824030.0	--	W,S	--	--
Cuyahoga River
412414081110900	La Due Reservoir above dam at site L-1 near Burton, Ohio	CUY-5	412314	81121.7	W,S	--	W	W
04206000	Cuyahoga River at Old Portage, Ohio	CUY-4	410807	813249	W,S	--	W	W
04061995	Cuyahoga River below Akron WWTP outfall at Botzum, Ohio	CUY-3	410936	813422	W,S	--	W	W
411159081341000	Cuyahoga River above Bolanz Road near Akron, Ohio	CUY-2	411203	813407	W,S	--	W	W
412337081374600	Cuyahoga River above Rockside Road at Independence, Ohio	CUY-1	412338	813747.2	W,S	--	W	W
Tinkers Creek
411424081224300	Tinkers Creek below Highway 303 near Streetsboro, Ohio	TIC-1	411423	812243.1	--	W,S	W	W
411543081233900	Tinkers Creek at Hudson-Aurora Road near Streetsboro, Ohio	TIC-2	411543	812338.7	--	W,S	W	W
411707081242000	Tinkers Creek above Ravenna Road near Twinsburg, Ohio	TIC-3	411707	812420.8	--	W,S	W	W
411946081270200	Tinkers Creek below WWTP near Twinsburg, Ohio	TIC-4	411930	812653.5	--	W,S	W	W
412208081274000	Tributary to Tinkers Creek below WWTP near Glenwillow, Ohio	TIC-5	412207	812739.7	--	W,S	W	W
412146081281600	Tinkers Creek below Beaver Meadow Creek near Glenwillow, Ohio	TIC-6	412146	812815.7	--	W,S	W	W
412303081304800	Tinkers Creek at Interstate 271 above Bedford, Ohio	TIC-7	412303	813045.1	--	W,S	W	W
412312081334500	Tinkers Creek below WWTP at Bedford, Ohio	TIC-8	412311	813346.7	--	W,S	W	W
412153081363000	Tinkers Creek above Cuyahoga River near Independence, Ohio	TIC-9	412154	813630.1	--	W,S	W	W
Oswegatchie River
04260980	Brandy Brook flow above mouth near Cranberry Lake, New York	OSW-1	441116.0	744716	--	W,S	W	W
04260915	Dead Creek flow at Oswegatchie River inlet near Wanakena, New York	OSW-2	440854	745357	--	W,S	W	W
04261400	Oswegatchie River at Chaumont Pond near Newton Falls, New York	OSW-3	441306	745713.0	--	W,S	W	W
04261590	Oswegatchie River above dam below Newton Falls, New York	OSW-4	441245	750027	--	W,S	W	W
04262102	Oswegatchie River above Talcville, New York	OSW-5	441854	751610.6	--	W,S	W	W
Raquette River
440736074321801	Tupper Lake, South Bay, near Tupper Lake, New York	RAQ-6	440731	743218.4	W,S	--	W	W
441349074295801	Raquette Pond above Underwood Bridge near Tupper Lake, New York	RAQ-5	441355	742845.2	W,S	--	W	W
04266405	Raquette River above Piercefield flow near Piercefield, New York	RAQ-4	441401	733147.7	W,S	--	W	W
04267730	Raquette River above Potsdam WWTP near Potsdam, New York	RAQ-3	444048	745939.1	W	W,S	--	--
04267770	Raquette River above Norwood Reservoir near Norwood, New York	RAQ-2	444326.0	745922.6	W,S	--	W	W
04267735	Raquette River below Potsdam WWTP near Potsdam, New York	RAQ-1	444058	745947.6	W,S	--	W	W
