# Supplementary material for: Contaminants of emerging concern in tributaries to the Laurentian Great Lakes: I. Patterns of occurrence
Source: PLoS One. 2017 Sep 27;12(9):e0182868. doi: 10.1371/journal.pone.0182868 (PMC5617142; doi:10.1371/journal.pone.0182868)
Supplement: S2 Table — (XLSX) [file pone.0182868.s002.xlsx]

## Sheet: Sheet1
S2 Table. Chemicals detected in <30% of all surface-water and sediment samples collected from U.S. tributaries to the Great Lakes, 2013-14.
[N, number of samples; PAH, polycyclic aromatic hydrocarbon]
Chemical	Chemical class	Reporting Limit	N	Maximum concentration	Detection frequency, percent
Water (micrograms per liter)
Trimethoprim	Pharmaceutical	0.019	292	0.5156	28.966
Benzo[a]pyrene	PAH	0.02	289	0.265	29
Estrone	Hormone	0.0008	281	0.0141	28.966
Acetaminophen	Pharmaceutical	0.00713	292	0.6182	27.931
Triphenyl phosphate	Flame retardant	0.08	291	0.0927	26.99
Tributyl phosphate	Flame retardant	0.064	291	0.102	24.913
Bupropion	Pharmaceutical	0.0178	292	0.1594	25.172
Tribromomethane	Organohalide	0.16	291	0.27	25
4-Nonylphenol diethoxylate (sum of all isomers)	Alkylphenol	1.6	291	9.11	25
Acetyl hexamethyl tetrahydro naphthalene (AHTN)	Fragrance	0.04	291	0.13	25
Sitagliptin	Pharmaceutical	0.0973	292	0.6628	24
Carbazole	Other	0.02	291	0.105	24
Pseudoephedrine + Ephedrine	Pharmaceutical	0.0111	292	0.2666	0.24
Triethyl citrate	Other	0.04	291	0.778	23
Fluconazole	Pharmaceutical	0.071	292	0.2209	23
Ranitidine	Pharmaceutical	0.192	292	0.8014	22
Thiabendazole	Pesticide	0.0041	292	0.0447	20
Oxycodone	Pharmaceutical	0.0249	292	0.0843	20
Anthracene	PAH	0.02	291	0.0768	20
Propranolol	Pharmaceutical	0.0263	292	0.0522	20
3-Methyl-1H-indole	Fecal indicator	0.04	280	0.0726	19
1,4-Dichlorobenzene	Organohalide	0.08	291	0.292	19
Cimetidine	Pharmaceutical	0.0278	292	0.2809	18
Metaxalone	Pharmaceutical	0.0156	292	0.0728	18
Hydrocodone	Pharmaceutical	0.0105	292	0.0719	18
Diltiazem	Pharmaceutical	0.0102	292	0.1708	18
Famotidine	Pharmaceutical	0.0107	292	0.2826	18
Citalopram	Pharmaceutical	0.00658	292	0.1063	18
Carisoprodol	Pharmaceutical	0.0125	292	0.036	17
beta-Stigmastanol	Sterol	3.4	287	0.957	17
Tris(2-chloroethyl) phosphate	Flame retardant	0.16	291	0.204	17
3,4-Dichlorophenyl isocyanate	Other	0.32	291	0.43	17
Dextromethorphan	Pharmaceutical	0.0082	292	0.0378	16
Temazepam	Pharmaceutical	0.0184	292	0.0749	16
Diphenhydramine	Pharmaceutical	0.00579	292	0.4541	16
Albuterol	Pharmaceutical	0.00606	292	0.0212	15
4-Nonylphenol monoethoxylate (sum of all isomers)	Alkylphenol	1.6	291	2.99	15
4-Androstene-3,17-dione	Hormone	0.0008	285	0.0078	15
Piperonyl butoxide	Pesticide	0.00307	292	0.0535	15
Pentachlorophenol	Organohalide	1.6	283	0.304	14
Prometon	Pesticide	0.16	291	0.0837	13.841
p-Cresol	Phenolic	0.08	291	0.171	14
1,7-Dimethylxanthine	Other	0.0877	292	1.5237	14
4-tert-Octylphenol diethoxylate	Alkylphenol	0.2	291	0.453	14
4-Nonylphenol (sum of all isomers)	Alkylphenol	1.6	291	1.23	13
Phenytoin	Pharmaceutical	0.188	292	2.9657	13
Tetrachloroethene	Organohalide	0.16	291	0.938	12
Camphor	Other	0.08	291	3.1	12
Codeine	Pharmaceutical	0.0883	292	0.0953	12
Phenanthrene	PAH	0.02	291	0.257	11
Triclosan	Pharmaceutical	0.32	291	0.347	11
Warfarin	Pharmaceutical	0.00603	292	0.0584	11
17-beta-Estradiol	Hormone	0.0008	285	0.0022	10
Morphine	Pharmaceutical	0.014	292	0.0636	10
Methadone	Pharmaceutical	0.00761	292	0.023	9
Dehydronifedipine	Pharmaceutical	0.0245	292	0.1711	9
2,6-Dimethylnaphthalene	PAH	0.04	291	0.025	8
Desmethyldiltiazem	Pharmaceutical	0.0124	292	0.0281	8
Glyburide	Pharmaceutical	0.00395	292	0.0099	7
Benzophenone	Other	0.08	291	0.378	7
Quinine	Pharmaceutical	0.0799	292	0.0665	7
Menthol	Other	0.32	291	0.744	6
Lamivudine	Pharmaceutical	0.0161	292	0.1499	6
Nadolol	Pharmaceutical	0.0808	292	0.0336	6
trans-Diethylstilbestrol	Hormone	0.0008	285	0.0094	6
10-Hydroxy-amitriptyline	Other	0.0083	292	0.0057	6
Bromacil	Pesticide	0.16	291	0.161	5
cis-Androsterone	Hormone	0.0008	285	0.0081	5
Sertraline	Pharmaceutical	0.0162	292	0.0244	5
Loratadine	Pharmaceutical	0.00695	292	0.0044	5
Epitestosterone	Hormone	0.002	285	0.0031	5
Verapamil	Pharmaceutical	0.0155	292	0.0409	5
Nizatidine	Pharmaceutical	0.019	292	0.0291	5
Omeprazole + Esomeprazole	Pharmaceutical	0.00562	292	0.0135	5
Penciclovir	Pharmaceutical	0.0402	292	0.1504	5
4-Cumylphenol	Other	0.04	291	0.804	4
Fluoxetine	Pharmaceutical	0.0269	292	0.0133	4
Estriol	Hormone	0.002	285	0.0077	4
Methotrexate	Pharmaceutical	0.0524	292	0.161	4
Nordiazepam	Pharmaceutical	0.0414	292	0.0098	4
Carbaryl	Pesticide	0.06	291	0.0716	4
17-alpha-Ethynylestradiol	Hormone	0.0008	285	0.0008	3
Equilenin	Hormone	0.002	285	0.0057	3
Pentoxifylline	Pharmaceutical	0.00935	292	0.0203	3
Abacavir	Pharmaceutical	0.00821	292	0.0077	3
Progesterone	Hormone	0.008	211	0.0045	3
Norverapamil	Pharmaceutical	0.00858	292	0.006	3.103
Nevirapine	Pharmaceutical	0.0151	292	0.0201	3.103
Mestranol	Steroid hormone	0.0008	285	0.0022	3.103
Erythromycin	Pharmaceutical	0.0531	292	0.0222	3
17-alpha-Estradiol	Hormone	0.0008	285	0.0008	2
Norethindrone	Pharmaceutical	0.0008	285	0.0066	2
Testosterone	Hormone	0.0016	285	0.0011	2
Chlorpheniramine	Pharmaceutical	0.00468	292	0.0051	2
Amitriptyline	Pharmaceutical	0.0372	292	0.014	2
Dichlorvos	Pesticide	0.08	291	0.0359	2
11-Ketotestosterone	Hormone	0.002	285	0.0263	2
Equilin	Hormone	0.008	285	0.0396	2
Dihydrotestosterone	Hormone	0.004	285	0.0265	2
Diazepam	Pharmaceutical	0.00224	292	0.0017	2
Loperamide	Pharmaceutical	0.0115	292	0.1425	2
Hydroxyzine	Pharmaceutical	0.00743	292	0.0073	2
Bis(2-ethylhexyl) phthalate	Industrial	2	291	8.6	1.384
1-Methylnaphthalene	PAH	0.04	291	0.04	1.384
Alprazolam	Pharmaceutical	0.0213	292	0.002	1.034
3-tert-Butyl-4-hydroxyanisole	Other	0.16	256	0.0748	1.181
2-Methylnaphthalene	PAH	0.04	291	0.079	1.038
Diethyl phthalate	Industrial	0.4	291	1.15	1.038
4-tert-Octylphenol monoethoxylate	Alkylphenol	0.6	291	0.205	1.038
Methyl salicylate	Pharmaceutical	0.08	291	0.0144	1.038
Theophylline	Pharmaceutical	0.0415	292	0.2397	1.034
Propoxyphene	Pharmaceutical	0.0172	292	0.0069	1.034
Naphthalene	PAH	0.02	291	0.067	0.692
Oseltamivir	Pharmaceutical	0.0146	292	0.0071	0.69
Clonidine	Pharmaceutical	0.0608	292	0.0138	0.69
Norsertraline	Pharmaceutical	0.192	292	0.0221	0.69
Glipizide	Pharmaceutical	0.0346	292	0.0107	0.69
Diazinon	Pesticide	0.32	291	0.0362	0.346
D-Limonene	Other	0.16	291	1.2	0.346
Hydrocortisone	Pharmaceutical	0.147	292	0.5252	0.345
Amphetamine	Pharmaceutical	0.00814	292	0.0024	0.345
Antipyrine	Pharmaceutical	0.116	292	0.027	0.345
Sulfadimethoxine	Pharmaceutical	0.0655	292	0.0068	0.345
Raloxifene	Pharmaceutical	0.00972	292	0.003	0.345
Benztropine	Pharmaceutical	0.0158	292	0.0115	0.345
Sediment (micrograms per kilogram)
Triclosan	Pharmaceutical	33	77	291	28.947
3-beta-Coprostanol	Sterol	330	77	2070	28.947
Acetophenone	Fragrance	99	77	569	27
Tris(2-butoxyethyl) phosphate	Flame retardant	99	69	180	26
Carbamazapine	Pharmaceutical	3.3	74	12	25
Thiabendazole	Pharmaceutical	2.1	76	9	25
4-Nonylphenol (sum of all isomers)	Alkylphenol	495	77	2710	23
Bis(2-ethylhexyl) phthalate	Industrial	165	77	2650	22.368
Isopropylbenzene	Other	66	77	35.9	22.368
Cotinine	Other	2.6	76	15.3	21
Trimethoprim	Pharmaceutical	2.9	74	217	21
Phenol	Phenolic	33	77	1310	21.053
Diethyl phthalate	Industrial	66	77	14.1	19
D-Limonene	Other	33	77	261	19
17-alpha-Estradiol	Hormone	0.053	75	1.87	19
Acetaminophen	Pharmaceutical	1.5	77	13.3	18
Sulfamethoxazole	Pharmaceutical	3.2	77	467	18
Tris(dichloroisopropyl) phosphate	Flame retardant	66	77	20.9	15.789
Dehydronifedipine	Pharmaceutical	3.4	76	9.4	13
Diltiazem	Pharmaceutical	3	77	6.05	13
Triphenyl phosphate	Flame retardant	33	77	17.6	13.158
Progesterone	Hormone	0.265	70	8.29	13.043
Caffeine	Other	2.6	77	5	10
4-Cumylphenol	Other	33	77	143	10
N,N-Diethyl-m-toluamide (DEET)	Insect Repellant	66	77	35	10
Camphor	Other	33	77	98.8	9.211
4-tert-Octylphenol monoethoxylate	Alkylphenol	165	76	63.3	8
Azithromycin	Pharmaceutical	1.7	77	20.5	8
Benzophenone	Other	33	77	29.9	7.895
Warfarin	Pharmaceutical	2.5	77	7.4	6
Epitestosterone	Hormone	0.265	77	0.56	6
Estriol	Hormone	0.138	73	0.39	6
Testosterone	Hormone	0.053	77	0.86	6
4-Nonylphenol monoethoxylate (sum of all isomers)	Alkylphenol	330	76	911	5.333
Equilenin	Hormone	0.138	75	1.34	5.263
1,7-Dimethylxanthine	Other	4	76	4.73	4
Bromacil	Pesticide	330	77	57.4	4
Isoquinoline	Other	66	77	48	3.947
Tris(2-chloroethyl) phosphate	Flame retardant	66	77	26.8	3.947
Tributyl phosphate	Flame retardant	33	77	59.6	3.947
Dihydrotestosterone	Hormone	0.053	77	3.72	3.947
Prometon	Pesticide	33	69	21.1	2.941
Codeine	Pharmaceutical	2.6	76	2.66	3
4-n-Octylphenol	Alkylphenol	33	76	32.5	3
Metolachlor	Pesticide	33	77	12.8	2.632
BDE congener 47	Organohalide	33	77	4.48	1.316
4-Nonylphenol diethoxylate (sum of all isomers)	Alkylphenol	660	77	490	1.316
Mestranol	Hormone	0.053	77	0.31	1.316
11-Ketotestosterone	Hormone	0.138	77	0.26	1.316
Equilin	Hormone	0.53	77	0.53	1.316
