# Supplementary material for: Contaminants of emerging concern in tributaries to the Laurentian Great Lakes: I. Patterns of occurrence
Source: PLoS One. 2017 Sep 27;12(9):e0182868. doi: 10.1371/journal.pone.0182868 (PMC5617142; doi:10.1371/journal.pone.0182868)
Supplement: S3 Table — Units are micrograms per liter for water, micrograms per kilogram for sediment, and nanograms per liter (or kilogram) for EEQ. (XLSX) [file pone.0182868.s003.xlsx]

## Sheet: Sheet1
S3 Table. Concentrations of chemical classes, total site concentrations, and calculated estradiol equivalents (EEQ) (based on maximum concentration detected in any sample at a given site) in water and sediment samples collected in U.S. tributaries to the Great Lakes, 2013-14. Units are micrograms per liter for water, micrograms per kilogram for sediment, and nanograms per liter (or kilogram) for …
[PAH, polycyclic aromatic hydrocarbon; --, no data]
Field Name	Alkylphenol		Fecal Indicator		Flame Retardant		Fragrance		Hormone		Industrial		Insect Repellant		Organohalide		Other		PAH		Pesticide		Pharmaceutical		Phenolic		Plasticizer		Sterol		Total		EEQa
	Water	Sediment	Water	Sediment	Water	Sediment	Water	Sediment	Water	Sediment	Water	Sediment	Water	Sediment	Water	Sediment	Water	Sediment	Water	Sediment	Water	Sediment	Water	Sediment	Water	Sediment	Water	Sediment	Water	Sediment	Water	Sediment	Water	Sediment
Fox River
LKP-1	0	0	0.006	319.4	0	0	0	0	0.015141	5.642	0	268	0	0	0	0	0.141096	92.3	0	8357	0.259432	0	0.0389347	0	0.0162	1710	0	0	8.3155	11130	8.7923	21882.3	10	11861
LBM-1	0.436	0	0.0122	1371	0	0	0	0	0.00088	9.727	0.0257	127	0.0095	0	0	3.67	0.0418995	52.2	0.7976	3924.3	0.272586	0	0.0350433	0	0	961	0	0	9.85152	2090	11.4829	8538.9	1.8	3070
LLB-1	0.4	0	0	234	0	0	0	0	0.00117	3.93	0.0124	0	0.03	0	0.2	0	0.016	46	0	1879	0.317	0	0.10476	0	0.01	140	0	0	9.23	16000	10.3213	18302.9	1.9	13330
LLB-2	0.6	0	0	395	0.342	0	0	0	0.01448	6.34	0.0661	54	0.02	0	0.11	20	0.03898	4	0.02	1079	0.327	0	0.26403	0	0	370	0.06	0	27.4	5090	29.2626	7018.34	5.8	6320
LLB-3	0.8	28	0	34	0.574	40	0.07	26	0.00175	0.16	0.882	7	0.41	0	0.21	0	0.1062	0	0.02	111	1.18684	0	1.3721	18	0.01	0	0.1	0	8.59	0	14.3329	264.16	3.05	170
LLB-4	0	52	0.02	572	0.381	0	0.01	7	0.00314	5.15	0.205	156	0.05	0	0.1	51	0.03023	39	0.04	1941	0.351	0	0.26154	0	0	120	0.06	0	10.83	9880	12.3419	12823.1	3.02	12912
LLB-5	0.2	0	0.01	823	0.407	0	0.01	4	0.00102	8.4	0.1293	276	0.05	0	0	8	0.1664	124	0.06	4869	0.361	0	0.35199	0	0.01	660	0.06	45	18.9	18090	20.7167	24907.4	2.8	18591
LLB-6	0.4	0	0.02	289	0.399	0	0.01	0	0.0027	2.87	0.155	318	0.08	0	0.22	0	0.12743	153	0.11	5918	0.321	0	0.37805	0	0.01	350	0.06	94	41	0	43.2932	7124.87	4.2	1972
FXR-13	0.0441	--	0.0105	--	0.3387	--	0.0134	--	0	--	0.15142	--	0.0526	--	0.0289	--	2.89487	--	0.0263	--	0.280197	--	1.24331	--	0.0126	--	0	--	33.2915	--	38.3884	--	0.94	0
Kewaunee River
KWE-1	0	0	0.02	233	0	0	0	0	0	1.01	0	0	0.02	0	0	0	0.20084	10	0	9	0.2102	0	0.13587	0	0.01	40	0	0	4.45	7620	5.04691	7913.01	1.5	6702
KWE-2	0.63	6	0.01	117	0	0	0	0	0.00077	2.23	0.008	0	0	0	0	0	0.40827	8	0.01	14	0.1873	0	0.1065	0	0.01	30	0	0	4.99	2190	6.36084	2367.23	2.1	909
KWE-3	0.2	0	0.01	50	0	0	0.01	0	0	0	0.02	0	0.36	0	0	0	0.16681	2	0	0	0.16039	0	0.05241	0	0.03	0	0	0	3.09	490	4.09961	542	0.97	0
KWE-4	0.2	0	0	177	0.07	0	0.01	0	0	0.26	0	0	0.52	0	0.01	0	0.2149	9	0	6	0.1125	0	0.01143	0	0	40	0	0	3.38	2140	4.52883	2372.26	0.87	1248
KWE-5	1.37	0	0.01	204	0.01	0	0.02	0	0.00136	4.84	0.233	0	0.02	0	0.01	0	0.3058	24	0.01	188	0.3266	0	0.25699	0	0.01	928	0	0	10.12	16360	12.7037	17708.8	6	13760
Little Calumet
CHI-56	0.108	46.7	0.0181	138.4	0.5735	154.42	0.0986	118.2	0.00112	3.423	0.659906	448	0.0523	0	0.0934	55.3	0.438566	341.43	0.3694	4177.6	0.424969	0	0.917873	119	0	911	0.0922	136	6.01666	0	9.86459	6649.47	2.4977	2255
CHI-RP7	3.562	3242	0.0298	43.6	1.7397	158.8	0.9712	673	0.01072	10.486	9.34714	1960	0.173	0	0.4447	1160	1.99735	1105.9	0.2372	13369	1.79271	0	15.419	291	0.0508	1010	1.36516	167	31.358	4010	68.4985	27200.8	16	12932
CHI-76	3.522	3756	0.0335	107.7	1.6229	94.26	1.0254	701.7	0.016336	21.079	4.04766	502	0.255	35	0.2297	372	1.78551	654	0.4103	4457.9	2.47822	0	14.1579	170	0.0878	4480	0.991995	380	30.7155	0	61.3797	15731.6	20.3974	25864
North Shore Channel of the Chicago River
CHI-112	2.086	18.2	0.0883	77.2	1.5552	110.5	0.389	45.44	0.034372	18.801	1.63359	276	0.071	0	1.0688	8.8	16.7072	326.15	1.7306	4126.2	0.616742	0	6.90863	52.3	0.0519	278	0.111	53.6	185.913	0	218.965	5391.19	27.2909	7152
CHI-RP4	3.797	19.4	0.0839	62.45	3.7952	107.48	1.596	363.6	0.017873	5.352	3.96332	24.2	0.201	17.8	0.8572	32.4	1.94445	15.12	0.1713	129	0.929156	39.7	19.3561	73.1	0.0316	179	0.332	0	59.9882	0	97.0643	1068.6	19.8946	2030
CHI-36	4.102	844.8	0.0948	691	3.2362	104.8	1.4398	738.2	0.015467	9.25	4.7561	612	0.245	0	0.8027	60.6	2.12053	159.4	0.2478	1650.9	1.04505	57.4	29.5604	193	0.0472	830	0.145	0	62.9088	7470	110.767	13421.4	17.5648	3657
Clinton River
CLI-5	0	0	0.012	44.07	0.289	0	0	0	0	0	0.03	0	0.0663	0	0.0134	0	0.209988	3.49	0.2403	79.11	0.0943731	0	0.0977586	0	0	0	0	0	3.13756	0	4.19068	126.67	0.45	0
CLI-3	0	0	0	169.26	0	0	0	0	0.00085	1.481	0	0	0.0244	0	0.0212	0	0.475584	9.87	0	13.93	0.0694156	0	0	0	0	15.2	0	0	9.75948	7130	10.3509	7339.74	0.5	744
CLI-4	0	23.3	0	125.44	0.3674	49.2	0.116	208.1	0	1.085	0.260876	899	0.0616	0	0.0389	0	0.20206	502	0.122	43639.7	0.0982401	0	0.991551	0	0	54.8	0	64.9	2.45705	1680	4.71568	47247.5	1.36	7930
CLI-2	0	1261.2	0.01	313.1	0.4953	45.9	0.0771	93.4	0	0.327	0.827459	514	0.147	0	0.0167	31.3	1.38348	205	0.777	6911.2	1.64832	0	0.753286	0	0	203	0	136	3.64256	2220	9.7782	11934.4	0.54	4964
CLI-1	0	47.4	0.0037	271.6	0.511	0	0.1319	115	0.000666	0.974	0.68277	702	0.134	0	0.0126	0	0.634257	361	0.2913	8920.2	1.45273	0	0.64807	0	0.011	136	0.029	171	2.72356	16360	7.26655	27085.2	1.2682	12725
Grand/Maple River
MAPLE-1	0	0	0.0165	557.6	0.561	0	0.0071	0	0.000489	3.505	0.0141353	0	0.0573	0	0.0098	0	0.466924	31	0.0114	645.3	0.391065	0	0.404302	0	0.0144	506	0	0	3.62291	21050	5.57733	22793.4	1.0132	19391
MAPLE-2	0	0	0.0154	185.61	0	0	0	0	0.000814	1.616	0	0	0.0922	31.3	0.0073	0	0.751395	4.56	0.0085	18.95	0.460758	0	0.220523	0	0	74.5	0	0	10.2499	6316	11.8068	6632.54	4.5142	3987
GRAND-3	0	0	0.0058	251.86	0.8266	0	0.0292	0	0.00026	0.656	1.10291	21.9	0.137	0	0.0092	0	0.367255	11.2	0.0716	167.9	0.205635	0	0.81755	0	0.0147	44.3	0.0346	0	4.61464	1708	8.23695	2205.82	1.828	780
GRAND-4	0	0	0	194.8	0.566	0	0	0	0	0.459	0.300241	35.1	0.0637	0	0.0049	0	0.0172075	11.1	0.0204	247.04	0.227692	0	0.2459	0	0	59.8	0	0	2.88216	5276	4.3282	5824.3	0	3585
GRAND-5	0.0908	0	0.0035	453.3	0.73	0	0.0296	0	0	1.51	0.484546	73.7	0.554	0	0	0	0.215494	30.3	0.044	640.4	0.199109	0	0.33063	0	0	1340	0.0384	19	4.45049	8033	7.17057	10591.2	1.7367	5941
GRAND-6	0.7785	268.7	0	230.94	0.7652	0	0.0729	5.44	0.000863	0.312	0.520571	357	5.07	0	0.0054	2.78	0.106238	148.85	0.1364	3332.3	0.23851	0	0.563177	0	0	404	0.0356	124.54	4.068	2405	12.3614	7279.86	1.4328	2964
Saginaw River
SGNR-1	0	726.7	0	846	0.355	26.8	0	41.5	0	0	0.0266	970	0.115	0	0.0068	4.61	0.0353123	468.07	0.0193	8631.5	0.922636	0	0.0527026	0	0	10370	0	226.37	60.5519	10592	62.0853	32903.6	0.816	8365
SGNR-2	0	742	0.0039	118.5	0.7944	0	0.0894	0	0	3.43	0.592705	24.3	0.118	0	0.2165	0	0.708824	88.87	0.2012	257.6	0.361723	12.8	1.03199	0	0	1908	0.0813	26.95	6.54226	9223	10.7422	12405.5	1.2294	12571
SGNR-3	0	318	0.0025	173.59	0.534	0	0	0	0.000594	2.214	0.206132	26.7	0.0703	0	0.1866	1.27	0.0567912	70.74	0.0319	242.67	0.21945	13.9	0.505998	59.2	0	579	0	16.86	3.60647	3486	5.42074	4990.14	1.5082	4848
SGNR-4	0.184	286.38	0	78.8	0.4456	0	0.0214	0	0	0.633	0	18.6	0.452	0	0	0	0.0946697	58.26	0	111.6	0.300402	3.77	0.119983	0	0	626	0	20.15	2.36814	4057	3.98619	5261.19	0.4782	4325
SGNR-5	0	332	0.0055	347.8	0.4602	0	0	0	0.000375	1.039	0.0368	167.9	0.0554	0	0	0	0.0961717	168.11	0.0312	2005.62	0.213669	0	0.0843136	0	0	683	0.028	145.19	3.19551	10502	4.20714	14352.7	1.2058	9699
SGNR-6	0	135	0	34.81	0	0	0	0	0	0	0	0	0.072	15.3	0	0	0.0417387	23.2	0	31.15	0.0746837	0	0.0076523	0	0	164.3	0	12.69	3.69895	1157	3.89503	1573.45	0.567	1094
SGNR-7	0	455	0.0049	357.4	0.5106	0	0	4.34	0	1.343	0.0709123	53.1	0.0173	0	0.1778	0	0.0579948	121.06	0.0881	591.79	0.113073	0	0.142372	69.4	0	2345	0	26.78	4.63189	8025	5.81494	12050.2	0.914	8014
SGNR-8	0	1077.9	0.0061	268.6	0.4505	0	0	0	0.001596	0.286	0.0737532	42.1	0	0	0.1971	4.48	0.0421175	63.05	0.0056	99.14	0.227507	0	0.184013	0	0	682	0	31.84	3.92747	3340	5.11576	5609.4	1.1982	3220
SGNR-9	0	227.37	0	125.7	0.4656	0	0.0395	3.91	0.006914	0.191	0.111725	88	0	0	0.1498	11	0.0460897	61.34	0.0089	477.45	0.0780481	0	0.475407	60.8	0	422	0	22.7	3.26059	4361	4.64257	5861.46	1.4597	3725
SGNR-10	0	464	0.005	288.2	0.731	0	0.0476	11.84	0.000501	3.069	4.56342	160.8	0.0723	0	0.1704	49.9	0.153295	101.6	0.2886	1680.2	0.234984	0	0.627918	0	0	1194	0	8.51	3.47595	3734	10.371	7696.12	0.9988	5534
SGNR-11	0	996.2	0	248.6	0.7001	0	0.0429	14.68	0.000661	6.655	0.639502	183.2	0.0819	0	0.215	37.9	0.0950629	156.36	0.2725	1068.7	0.242304	21.1	0.481992	62.7	0	1757	0.0327	37.6	5.75166	5215	8.55628	9805.69	1.4948	8971
SGNR-12	0	711.7	0	299.3	0.8395	0	0.0816	13.9	0.000378	2.601	0.63144	114.3	0.122	0	0.2009	36.9	0.347437	75.82	0.3786	718.5	0.466361	0	0.859272	0	0	1228	0.0326	31.17	4.89083	3423	8.85092	6655.19	1.3292	6465
SGNR-13	0	437	0	983	0.613	0	0	16.9	0.000366	0.188	0.27536	183.1	0.058	8.23	0.1825	45.2	0.117424	173.69	0.2852	1265.1	0.269453	12.9	0.632906	95.6	0	6300	0	42.4	6.09275	8580	8.52696	18143.3	0.9608	5937
SGNR-14	0.821	102	0	128.69	0	0	0	0	0	0	0	0	0	2.82	0	0	0.166429	42.08	0	22.44	0.0960901	0	0.0372307	0	0	104	0	6.63	2.57733	647.7	3.69808	1056.36	1.0396	656
St. Clair River
SCR-1	0	0	0	42.15	0	0	0	0	0	0.169	0	12.2	0.0144	0	0	0	0.0176	0	0	153.57	0.0658399	0	0	0	0	0	0.0173	0	0.748389	0	0.863529	208.089	0.49	0
SCR-2	0	0	0	60.93	0	0	0	3.12	0	1.514	0	192	0	0	0	0	0.0167	113	0	5485.5	0.0561966	0	0	8.34	0	0	0	0	0.29902	0	0.371917	5864.4	0	1099
SCR-3	0	0	0.0025	54.45	0	34.3	0	8.88	0.000317	1.315	0	34.4	0.0129	0	0	0	0.0198	8.21	0	593.4	0.0577177	0	0	16.6	0	0	0	0	0.231751	0	0.324986	751.555	0	883
SCR-4	0	0	0.0028	135.3	0.253	0	0	2.26	0.000353	2.542	0	29	0	0	0	0	0.0202	7.05	0	489.8	0.05465	0	0	0	0	0	0	0	0.272498	1710	0.603501	2375.95	0	1548
SCR-5	0	0	0.0023	198.8	0	0	0	3.31	0.000368	1.278	0	20.2	0	0	0	0	0.0151	0	0.1114	319.5	0.0527591	0	0	15.6	0	0	0	0	0.232528	5430	0.414455	5988.69	0	3611
SCR-6	0	0	0.0023	30.15	0	0	0	0	0	0.411	0	5.5	0	0	0	0	0.0152	0	0.0026	64.11	0.0498688	0	0	0	0	0	0	0	0.267446	0	0.337415	100.171	0	350
SCR-7	0	0	0	92.98	0	0	0	0	0.000713	0.712	0	19	0	0	0	0	0.0124	0	0.0039	177.16	0.0523085	0	0	0	0	0	0	0	0.483193	1700	0.552515	1989.85	0	422
SCR-8	0	0	0	62.09	0	0	0	0	0.000297	0.544	0	0	0.0118	0	0	0	0.0058	0	0.0032	244.6	0.0530339	0	0	0	0	0	0	0	0.538748	0	0.612879	307.234	0.2376	200
Cuyahoga River
CUY-5	0	0	0	52	0	0	0.01	0	0.00077	0	0.00973	0	0.05	0	0	0	0.50216	3	0.06	65	0.16219	0	0.044	0	0	10	0	0	8.22	0	9.05885	130	1.0384	0
CUY-4	0	24	0.0064	137	0.9773	0	0.0872	44	0.000563	1.8	1.10051	421	0.0685	0	0.0204	0	0.694779	208	0.5783	7160	0.275894	0	0.882976	118	0.0135	102	0.144	45	6.01745	4300	10.8678	12562	19.7674	55
CUY-3	2.8	14	0.0265	43	2.7	30	0.67	104	0.012163	0.45	2.5	63	0.33	0	0.6967	45	1.64394	28	0.34	1006	0.55	0	42	94.95	0.14	20	0.31	0	20	0	75	1448	8.4	21
CUY-2	0.2	10	0.01	136	1.349	20	0.22	52	0.00089	0.76	1.4	172	0.16	0	0.37	0	1.25237	69	1.46	3844	1.1593	0	7.03372	81	0.01	90	0.15	26	6.9	2240	21.6753	6740.76	2.8978	83
CUY-1	1.19	14	0.01	178	1.09	0	0.16	55	0.00252	1.45	1.059	137	0.12	0	0.11	0	0.69	46	0.4	1633	1.10392	0	4.42456	88	0.02	60	0.05	22	10.25	2400	20.68	4634.45	4.1203	640
Tinkers Creek
TIC-1	0	3	0.01	200	0.63	0	0	0	0	3.94	0.1709	94	0.06	0	0.2	0	0.31704	32	0.14	3230	0.11083	0	0.11411	0	0	70	0.04	0	5.52	17310	7.31288	20942.9	1.307	19389
TIC-2	0	0	0.01	40	0.695	0	0.43	40	0	0.18	0.306	200	0.07	0	0.47	0	0.3583	59	0.07	9212	0.29376	0	3.18354	0	0	0	0.03	0	5.36	0	11.2766	9551.18	0.6576	84
TIC-3	0	2	0.01	42	0.761	40	0.27	20	0.0004	0.67	0.344	6	0.12	0	0.28	0	0.3993	0	0.13	43	0.25124	0	3.6534	13	0	0	0.03	0	6.27	0	12.5193	166.67	1.5105	465
TIC-4	0	2	0.01	20	0.851	0	0.27	11	0.00027	0.2	1.31	17	0.11	0	0.05	0	0.2643	3	0.09	115	0.14904	0	3.9335	0	0	0	0	0	4.076	0	11.1141	168.2	0.8082	161
TIC-5	5.2	3	0.03	50	39.432	65	2.31	129	0.00756	0.37	5.55	2848	0.13	0	0.28	0	0.7584	80	0.15	5453	0.2932	0	22.5639	11	0	40	0.09	0	15.15	0	91.945	8679.37	8.5256	4.83
TIC-6	0	20	0.01	54	2.081	181	0.41	104	0.0005	0.18	1.173	33	0.07	0	0.01	1	0.7123	13	0.08	440	0.15307	0	4.69474	18	0	0	0.03	8	4.248	0	13.6726	872.18	1.165	140
TIC-7	0.6	10	0	32	5.298	42	0.3	45	0.00089	0.3	1.66	133	0.05	0	0.01	0	0.3125	41	0.06	2220	0.24686	0	4.95575	0	0	0	0.03	0	3.836	0	17.36	2523.3	1.6315	251
TIC-8	13.8	169	0.03	30	14.17	2	2.11	55	0.01376	0.22	13.33	191	0.2	0	0.12	3	1.62478	134	0.09	4157	0.2667	0	17.5922	21	0.17	0	0.04	0	28.57	0	92.1274	4762.22	17.6881	253
TIC-9	0.8	23	0.01	86	3.242	80	0.17	14	0	0.46	1.97	65	0.08	0	0.21	0	0.3929	27	0.03	567	0.30215	0	3.68072	0	0	0	0.03	0	4.33	0	15.2478	862.46	1.3214	307
Oswegatchie River
OSW-1	0	32	0.01	389	0	0	0	0	0.00124	10.44	0	0	0.02	0	0	0	1.032	585	0	105	0	0	0.10863	0	0	200	0	0	10.45	1060	11.6219	2381.44	0.747	1109
OSW-2	0.5	0	0.01	636	0.05	0	0	0	0.00048	4.01	0	0	0.02	0	0	0	0.6555	8	0	0	0	0	0.09848	0	0.01	230	0	0	2.4	14110	3.74446	14988	1.2524	14395
OSW-3	0	0	0.02	0	0.09	0	0	0	0.01674	0	0	0	0.03	0	0	0	0.01	0	0	0	0.01	0	0.00546	0	0	0	0	0	4.89	0	5.0722	0	6.184	0
OSW-4	0.5	0	0.01	355	0	0	0	0	0.00252	8.31	2	56	0.02	0	0	18	0.0891	19	0	949	0.01	0	0.0475	0	0.01	130	0	0	3.58	0	6.26912	1535.31	1.8167	0
OSW-5	0	0	0	240	0	0	0	0	0.00146	0.17	0	174	0.02	0	0	0	0.02286	94	0	3513	0.03	0	0.00567	0	0	60	0.02	0	1.665	1960	1.76499	6041.17	18.7924	1960
Raquette River
RAQ-6	0.3	0	0	20	0	0	0	0	0.0004	0.04	0	0	0.08	0	0	0	0.046	4	0	156	0.00402	0	0.0248	0	0.01	0	0	0	4.59	0	5.05522	180.04	1.2602	32.8
RAQ-5	0.55	0	0.04	0	0.39	0	0.07	0	0.00484	0	0.01	0	0.1	0	0.1	0	1.40996	2	0.01	87	0.00137	0	1.45868	0	0.01	0	0	0	5.976	0	10.1308	89	3.5402	0
RAQ-4	0.78	0	0.01	22	0.13	0	0	0	0.00839	0	0	0	0.15	0	0.02	0	5.34855	0	0	0	0.00786	0	0.49669	0	0.02	10	0	7	2.95	0	9.92149	39	8.155	17
RAQ-3	1.25	0	0	166	0.04	120	0	0	0.00145	2.05	0	212	0.01	0	0.02	16	0.39553	100	0.02	4969	0	0	0.0427	0	0	70	0	0	2.692	0	4.47168	5655.05	9.437	294
RAQ-2	0.64	0	0	216	0.25	0	0	0	0.00274	2.89	1.21	66	0.02	0	0.1	0	0.20399	377	0.13	844	0	0	0.06124	0	0.01	60	0.02	0	2.629	11760	5.27697	13325.9	28.0094	11760
RAQ-1	0.65	0	0	73	1.33	0	0.06	0	0	0.29	9.458	42	0.07	0	0.01	0	0.1295	10	0.01	930	0.1343	0	1.12286	0	0.01	20	0.01	17	2.321	0	15.3157	1092.29	1.0683	45
aEstrogenicity factors from Thomas et al. (2017)
