# Supplementary material for: Contaminants of emerging concern in tributaries to the Laurentian Great Lakes: I. Patterns of occurrence
Source: PLoS One. 2017 Sep 27;12(9):e0182868. doi: 10.1371/journal.pone.0182868 (PMC5617142; doi:10.1371/journal.pone.0182868)
Supplement: S4 Table — Quotients greater than or equal to one are highlighted in bold, red type. (XLSX) [file pone.0182868.s004.xlsx]

## Sheet: Sheet1
S4 Table. Ratio of maximum water concentrations to water-quality benchmarks for samples collected from U.S. tributaries to the Great Lakes, 2013-14. Quotients greater than or equal to one are highlighted in bold, red type.
[--, not detected]
Field name	1-Methylnaphthalene	2-Methylnaphthalene	4-Nonylphenol	Anthracene	Atrazine	Benzo[a]pyrene	Bis(2-ethylhexyl) phthalate (DEHP)	Bromacil	Carbaryl	Diazinon	Dichlorvos	Diethyl phthalate	Fluoranthene	Isophorone	Metolachlor	Naphthalene	p-Dichlorobenzene	Pentachlorophenol	Phenanthrene	Prometon	Pyrene	Tetrachloroethene	Tribromomethane (bromoform)
Water Quality Benchmark (micrograms per liter)a	2.1	4.7	1	0.012	1.8	0.014	0.3	5	0.2	0.043	0.0058	110	0.04	920	7.8	1.1	9.4	13	0.4	98	0.025	45	320
Fox River
LKP-1	--	--	--	--	0.0405734	--	--	--	--	--	--	--	--	1.53261e-05	0.00697436	--	--	--	--	--	--	--	--
LBM-1	--	--	--	5.75	0.0473813	18.9286	--	--	--	--	--	--	5.15	1.46739e-05	0.00657692	--	--	--	0.16575	--	7.48	--	--
LLB-1	--	--	--	--	0.059178	--	--	--	--	--	--	--	--	1.78261e-05	0.00703846	--	--	0.0133846	--	--	--	--	--
LLB-2	--	--	--	--	0.0593776	--	--	--	--	--	--	--	0.2175	1.93478e-05	0.00714103	--	--	0.0111538	--	--	0.288	--	4.1875e-05
LLB-3	--	--	--	--	0.351736	--	--	--	--	--	--	--	0.1825	1.96739e-05	0.0112564	--	0.00129787	0.0137692	--	--	0.332	--	--
LLB-4	--	--	--	--	0.0730027	0.478571	--	--	--	--	--	--	0.4825	1.75e-05	0.0075641	--	--	0.0110769	--	--	0.528	--	--
LLB-5	--	--	--	--	0.0615629	0.8	--	--	--	--	--	--	0.7225	1.67391e-05	0.00846154	--	--	--	--	--	0.832	--	--
LLB-6	--	--	--	--	0.0562981	1.49286	--	--	--	--	--	--	1.1625	1.86957e-05	0.00826923	--	--	0.0192308	--	--	1.432	--	--
FXR-13	--	--	--	--	0.0557758	--	--	--	--	--	--	--	0.3425	1.65217e-05	0.00497436	--	--	--	--	--	0.376	--	9.03125e-05
Kewaunee River
KWE-1	--	--	--	--	0.0445681	--	--	--	--	--	--	--	--	1.25e-05	0.00311538	--	--	--	--	--	--	--	--
KWE-2	--	--	--	--	0.0251525	--	--	--	--	--	--	--	--	1.38043e-05	0.007	--	--	--	--	0.000115306	--	--	--
KWE-3	--	--	--	--	0.0218065	--	--	--	--	--	--	--	--	1.20652e-05	0.00633333	--	--	--	--	0.000110204	--	--	--
KWE-4	--	--	--	--	0.0125004	--	--	--	--	--	--	--	--	1.33696e-05	0.00565385	--	--	--	--	--	--	--	4.15625e-05
KWE-5	--	--	0.0936	--	0.0369723	--	--	0.00954	--	--	--	--	--	2.1087e-05	0.0117436	--	--	--	--	--	--	--	3.0625e-05
Little Calumet
CHI-56	--	--	0.108	2.23333	0.0362051	1.54286	--	0.0226	--	--	--	--	3.4	1.98913e-05	0.0192308	--	0.00198936	--	0.1935	--	4.04	0.00153333	1.78125e-05
CHI-RP7	--	--	0.574	1.775	0.193502	1.75714	--	0.0322	--	--	--	--	1.96	1.13043e-05	0.122692	--	0.0184043	0.013	0.103	--	2.868	0.00142	0.00012125
CHI-76	--	--	0.647	2.40833	0.268382	4.52857	--	0.0204	--	--	--	--	3.2	8.69565e-06	0.196154	--	0.0140426	--	0.15175	--	4.72	0.00144889	0.000101563
North Shore Channel of the Chicago River
CHI-112	0.016381	--	0.974	4.43333	0.110019	15.0714	--	--	--	--	--	0.00127273	16.775	5.95652e-05	0.0280769	--	0.0109574	--	0.56	--	20.48	0.0208444	8.6875e-05
CHI-RP4	--	--	0.728	--	0.205082	1.51429	--	--	--	--	--	0.00118182	1.4875	1.46739e-05	0.0346154	--	0.0257447	0.0126923	0.0875	--	2.224	0.00915556	0.000119375
CHI-36	--	--	0.832	0.666667	0.253457	1.97143	--	--	--	--	--	--	2.3075	1.61957e-05	0.0302564	--	0.027234	0.0139231	0.11925	--	2.888	0.00655556	0.000220937
Clinton River
CLI-5	0.0190476	0.0168085	--	--	0.0187073	--	--	--	--	--	--	--	0.475	2.17391e-05	0.002	0.0609091	--	--	--	--	0.852	--	4.1875e-05
CLI-3	--	--	--	--	0.0191889	1.14286	--	--	--	--	--	--	1.325	1.52174e-05	0.00111538	--	0.000957447	--	0.055	0.000204082	1.24	0.000195556	6.59375e-05
CLI-4	--	--	--	--	0.0126753	--	--	--	--	--	--	--	--	1.52174e-05	0.00161538	--	--	--	--	--	--	--	6.625e-05
CLI-2	--	--	--	1.41667	0.452232	10	--	--	0.2055	--	--	--	7.25	1.5e-05	0.0333333	--	--	--	0.3	0.000236735	8.4	0.000193333	2.5e-05
CLI-1	--	--	--	0.908333	0.355072	3.21429	--	--	0.194	--	--	--	2.975	1.22826e-05	0.0333333	--	--	--	0.086	0.000253061	3.28	--	3.9375e-05
Grand/Maple River
MAPLE-1	--	--	--	--	0.0504633	--	--	--	--	--	--	--	0.175	1.29348e-05	0.0169231	--	--	--	--	--	0.176	--	3.0625e-05
MAPLE-2	--	--	--	--	0.0699211	--	--	--	--	--	--	--	--	1.09783e-05	0.0134615	--	--	--	--	0.00060102	--	--	2.28125e-05
GRAND-3	--	--	--	--	0.0221961	0.878571	--	--	--	--	--	--	0.7925	2.05435e-05	0.00453846	--	--	--	--	0.000615306	0.872	--	2.875e-05
GRAND-4	--	--	--	--	0.0303368	--	--	--	--	--	--	--	0.305	1.15217e-05	0.00487179	--	--	--	--	0.000621429	0.328	--	1.53125e-05
GRAND-5	--	--	0.0908	--	0.0160658	0.464286	--	--	--	--	--	--	0.51	1.16304e-05	0.00475641	--	--	--	--	0.000605102	0.568	--	--
GRAND-6	--	--	--	0.233333	0.0263028	1.77857	--	--	--	--	--	--	1.5575	1.13043e-05	0.005	--	--	--	--	0.00062449	1.856	--	1.6875e-05
Saginaw River
SGNR-1	--	--	--	--	0.137576	--	--	--	--	--	--	--	0.2675	8.80435e-06	0.0248718	--	--	--	--	--	0.344	--	2.125e-05
SGNR-2	--	--	--	0.741667	0.0486243	1.48571	--	0.01986	--	--	--	--	2.025	8.04348e-06	0.00720513	--	0.00101064	0.0147692	0.091	--	2.164	--	4.6875e-05
SGNR-3	--	--	--	--	0.018528	0.514286	--	--	--	--	--	--	0.6175	9.02174e-06	0.00546154	--	--	0.0137692	--	0.000604082	--	--	2.375e-05
SGNR-4	--	--	--	--	0.0608185	--	--	--	--	--	--	--	--	4.56522e-06	0.00348718	--	--	--	--	0.000510204	--	--	--
SGNR-5	--	--	--	--	0.0143163	--	--	--	--	--	--	--	0.485	8.91304e-06	0.0064359	--	--	--	--	0.000594898	0.472	--	--
SGNR-6	--	--	--	--	0.00565761	--	--	--	--	--	--	--	--	7.5e-06	0.00282051	--	--	--	--	--	--	--	--
SGNR-7	--	--	--	--	0.0148736	0.921429	--	--	--	--	2.81034	--	1.08	1.17391e-05	0.00294872	--	--	0.0130769	--	--	1.28	--	2.4375e-05
SGNR-8	--	--	--	--	0.0197816	0.4	--	--	0.186	--	--	--	--	9.13043e-06	0.00484615	--	--	0.0130769	--	0.000634694	--	--	8.46875e-05
SGNR-9	--	--	--	--	0.00936006	--	--	--	--	--	--	--	0.2225	7.6087e-06	0.00260256	--	0.012766	--	--	--	--	0.000422222	3.375e-05
SGNR-10	--	--	--	0.425	0.0340466	2.34286	13.2333	--	--	--	1.82759	--	2.775	--	0.00667949	--	0.00196809	0.0110769	0.15125	--	3.168	--	--
SGNR-11	--	--	--	0.408333	0.0309902	2.48571	--	--	--	--	2.27586	--	2.6	9.67391e-06	0.00808974	--	0.00329787	0.0136154	0.14475	--	2.836	--	2.1875e-05
SGNR-12	--	--	--	0.458333	0.0370411	3.33571	--	0.023	--	--	5.01724	--	3.65	1e-05	0.00889744	--	0.00171277	0.0133077	0.196	0.00072449	4.08	--	3.6875e-05
SGNR-13	--	--	--	0.491667	0.0243071	1.78571	--	--	--	--	4.48276	--	2.825	6.73913e-06	0.00541026	--	0.000585106	0.0136154	0.1635	0.000659184	3.036	--	--
SGNR-14	--	--	--	--	0.0101346	--	--	--	--	--	--	--	--	4.78261e-06	0.000705128	--	--	--	--	--	--	--	--
St. Clair River
SCR-1	--	--	--	--	0.00796661	--	--	--	--	--	--	--	--	9.56522e-06	0.00175641	--	--	--	--	--	--	--	--
SCR-2	--	--	--	--	0.00572033	--	--	--	--	--	--	--	--	8.26087e-06	0.00162821	--	--	--	--	--	--	--	--
SCR-3	--	--	--	--	0.00595428	--	--	--	--	--	--	--	--	8.80435e-06	0.00161538	--	--	--	--	--	--	--	--
SCR-4	--	--	--	--	0.00552778	--	--	--	--	--	--	--	--	9.67391e-06	0.00157692	--	--	--	--	--	--	--	--
SCR-5	0.0114762	0.00859574	--	--	0.00497728	--	--	--	--	--	--	--	--	7.71739e-06	0.00148718	0.0375455	--	--	--	--	--	--	--
SCR-6	--	--	--	--	0.00470489	--	--	--	--	--	--	--	--	6.52174e-06	0.00157692	--	--	--	--	--	--	--	--
SCR-7	--	--	--	--	0.0057825	--	--	--	--	--	--	--	--	6.30435e-06	0.00147436	--	--	--	--	--	--	--	--
SCR-8	--	--	--	--	0.00557439	--	--	--	--	--	--	--	--	6.30435e-06	0.00146154	--	--	--	--	--	--	--	--
Cuyahoga River
CUY-5	--	--	--	0.325	0.0285062	1.59286	--	--	--	--	--	--	0.5675	1.22826e-05	0.0025	--	--	--	--	--	0.916	--	--
CUY-4	--	--	--	2.625	0.220869	5.41429	--	--	0.074	--	--	--	4.925	1.17391e-05	0.0241026	--	0.00056383	--	0.31	0.000686735	6	--	4.71875e-05
CUY-3	--	--	0.644	0.725	0.0379012	0.992857	--	--	0.358	--	--	--	0.8725	3.66304e-05	0.00237179	--	0.0310638	0.0233846	--	0.000569388	1.156	0.00174	7e-05
CUY-2	--	--	0.194	6.4	0.19749	15.0714	--	--	0.1675	--	--	--	12.5	1.46739e-05	0.0276923	--	0.0045	0.0201538	0.6425	0.000665306	16.2	0.000373333	1.84375e-05
CUY-1	--	--	0.146	1.61667	0.317183	5.02857	--	--	0.113	--	--	--	3.35	1.22826e-05	0.0146154	--	0.00123404	0.00599231	0.155	0.000684694	4.36	--	--
Tinkers Creek
TIC-1	--	--	--	0.625	--	1.57857	--	--	--	0.84186	--	--	1.555	1.19565e-05	0.00157692	--	--	0.0176154	--	--	1.912	--	--
TIC-2	--	--	--	--	0.00476933	1.05	--	0.0236	--	--	6.18966	--	0.83	7.6087e-06	0.000666667	--	--	0.0162308	--	0.000611224	1.04	--	0.00084375
TIC-3	--	--	--	0.875	0.00542428	1.87857	--	0.0252	--	--	--	--	1.36	1.53261e-05	--	--	--	0.0168462	--	0.000508163	1.56	--	0.000265313
TIC-4	--	--	--	0.775	0.00857356	0.7	--	--	--	--	--	--	0.875	9.34783e-06	--	--	0.00153191	--	--	0.000743878	1.032	--	0.000115
TIC-5	--	--	0.514	3.21667	0.0225391	0.942857	--	0.0284	--	--	--	--	1.57	2.21739e-05	--	--	0.00742553	0.0135385	--	--	1.656	--	1.71875e-05
TIC-6	--	--	--	1.03333	0.00955556	0.728571	--	--	--	--	--	--	0.875	1.41304e-05	--	--	--	--	--	0.000728571	0.784	--	1.90625e-05
TIC-7	--	--	--	0.308333	0.00815611	0.3	--	0.022	--	--	--	--	1.08	1.28261e-05	--	--	--	--	--	0.000680612	0.68	--	1.875e-05
TIC-8	--	--	1.23	0.941667	0.0126271	1.15714	--	--	--	--	--	--	0.63	1.26087e-05	0.0019359	--	0.00262766	0.0113846	--	0.000684694	1.028	--	1.4375e-05
TIC-9	--	--	0.113	0.933333	0.00764844	--	--	0.0252	--	--	--	--	0.59	1.56522e-05	--	--	--	0.017	--	0.000854082	--	--	2.3125e-05
Oswegatchie River
OSW-2	--	--	--	--	--	--	--	--	--	--	--	--	--	2.71739e-06	--	--	--	--	--	--	--	--	--
OSW-3	--	--	--	--	--	--	--	--	--	--	--	--	--	--	0.000512821	--	--	--	--	0.000108163	--	--	--
OSW-4	--	--	0.0894	--	--	--	5.16667	--	--	--	--	--	--	7.28261e-06	--	--	--	--	--	--	--	--	--
OSW-5	--	--	--	--	--	--	--	--	--	--	--	--	--	4.45652e-06	0.00117949	--	--	--	--	9.59184e-05	--	--	--
Raquette River
RAQ-6	--	--	--	--	0.00223317	--	--	--	--	--	--	--	--	6.95652e-06	0.000423077	--	--	--	--	--	--	--	--
RAQ-5	--	--	--	--	0.000763167	--	2.50333	--	--	--	--	--	--	5.43478e-06	--	--	--	0.011	--	--	0.22	--	--
RAQ-4	--	--	--	--	--	--	--	--	--	--	--	--	--	5.43478e-06	--	--	--	--	--	--	--	--	6.25e-05
RAQ-3	--	--	--	--	--	--	--	--	--	--	--	--	0.1325	4.56522e-06	--	--	--	--	--	--	0.208	--	4.96875e-05
RAQ-2	--	--	--	0.558333	--	1.36429	--	--	--	--	--	0.0104545	0.995	5.43478e-06	0.000589744	--	--	0.0115385	0.0655	--	1.324	--	--
RAQ-1	--	--	0.117	--	0.0246241	--	28.6667	--	--	--	--	--	0.2075	6.19565e-06	0.00203846	--	--	--	--	--	0.148	--	3.125e-05
aBaldwin et al. (10)
