# Supplementary material for: Contaminants of emerging concern in tributaries to the Laurentian Great Lakes: I. Patterns of occurrence
Source: PLoS One. 2017 Sep 27;12(9):e0182868. doi: 10.1371/journal.pone.0182868 (PMC5617142; doi:10.1371/journal.pone.0182868)
Supplement: S5 Table — Quotients greater than or equal to one are highlighted in bold, red type. (XLSX) [file pone.0182868.s005.xlsx]

## Sheet: Sheet1
S5 Table. Ratio of maximum environmental sediment concentrations to sediment quality guidelines (38) for samples collected from U.S. tributaries to the Great Lakes, 2013-14. Quotients greater than or equal to one are highlighted in bold, red type.
[TEC, threshold effect concentration; MEC, midpoint effect concentration; PEC, probable effect concentration; --, not detected]
Field name	1,4-Dichlorobenzene			2-Methylnaphthalene			Anthracene			Benzo[a]pyrene			Diethyl phthalate			Fluoranthene			Naphthalene			Phenanthrene			Phenol			Pyrene
	TEC	MEC	PEC	TEC	MEC	PEC	TEC	MEC	PEC	TEC	MEC	PEC	TEC	MEC	PEC	TEC	MEC	PEC	TEC	MEC	PEC	TEC	MEC	PEC	TEC	MEC	PEC	TEC	MEC	PEC
Sediment Quality Guideline (micrograms per kilogram)	31	60.5	90	20.2	111	201	57.2	451	845	150	800	1450	610	855	1100	423	1327	2230	176	369	561	204	687	1170	4200	8100	12000	195	858	1520
Fox River
LKP-1	--	--	--	4.4	2.3	1.5	10	5.4	3.6	22	11	7.5	--	--	--	87	45	30	13	6.6	4.4	64	33	22	--	--	--	63	32	22
LBM-1	0.12	0.061	0.041	3.1	1.6	1.1	5.5	2.8	1.9	8.6	4.4	3	--	--	--	40	20	14	6.8	3.5	2.3	26	13	9	--	--	--	31	16	11
LLB-1	--	--	--	--	--	--	3.3	1.7	1.1	4.9	2.4	1.7	--	--	--	18	9.2	6.2	--	--	--	14	7.1	4.8	--	--	--	16	8.3	5.6
LLB-2	0.65	0.33	0.22	1.2	0.61	0.41	1.3	0.67	0.45	2.3	1.2	0.79	--	--	--	9.5	4.9	3.3	4.4	2.3	1.5	4.5	2.3	1.6	--	--	--	8.6	4.4	3
LLB-3	--	--	--	--	--	--	0.051	0.026	0.017	--	--	--	--	--	--	2.3	1.2	0.78	--	--	--	--	--	--	--	--	--	1.3	0.65	0.44
LLB-4	1.6	0.84	0.56	--	--	--	1.4	0.75	0.5	6.6	3.4	2.3	--	--	--	24	12	8.2	--	--	--	7.7	4	2.7	--	--	--	19	10	6.7
LLB-5	0.25	0.13	0.08	5	2.6	1.7	5.7	2.9	2	19	10	6.7	--	--	--	39	20	13	15	7.5	5.1	31	16	11	--	--	--	36	18	12
LLB-6	--	--	--	5.6	2.9	1.9	7.7	4	2.7	11	5.8	3.9	--	--	--	57	29	20	13	6.9	4.7	34	17	12	--	--	--	56	29	19
Kewaunee River
KWE-1	--	--	--	--	--	--	--	--	--	--	--	--	--	--	--	--	--	--	--	--	--	--	--	--	--	--	--	--	--	--
KWE-2	--	--	--	--	--	--	--	--	--	0.102	0.052	0.035	--	--	--	--	--	--	--	--	--	--	--	--	--	--	--	--	--	--
KWE-5	--	--	--	--	--	--	--	--	--	0.39	0.2	0.13	--	--	--	1.9	0.97	0.66	--	--	--	1.5	0.77	0.52	26	13	9	6.1	3.1	2.1
Little Calumet River
CHI-56	5.8	3	2	5.9	3	2	135	69	46	1.8	0.91	0.61	--	--	--	39	20	14	5.2	2.6	1.8	21	11	7.3	--	--	--	42	22	15
CHI-RP7	37	19	13	13	6.7	4.5	30	15	10	33	17	11	--	--	--	97	50	34	55	28	19	92	47	32	--	--	--	94	48	32
CHI-76	12	6.1	4.1	4.1	2.1	1.4	6.7	3.4	2.3	9	4.6	3.1	--	--	--	41	21	14	12	6.1	4.1	25	13	8.5	38	19	13	40	20	14
North Shore Channel of the Chicago River
CHI-112	0.28	0.14	0.1	2.3	1.2	0.78	4.1	2.1	1.4	8.3	4.3	2.9	--	--	--	44	23	15	2.3	1.2	0.79	29	15	10	--	--	--	39	20	13
CHI-RP4	1.04	0.54	0.36	0.7	0.36	0.24	--	--	--	0.4	0.2	0.14	--	--	--	--	--	--	--	--	--	--	--	--	--	--	--	1.7	0.87	0.59
CHI-36	1.9	1	0.67	1.1	0.59	0.4	--	--	--	4.5	2.3	1.6	--	--	--	17	8.7	5.8	0.78	0.4	0.27	13	6.5	4.4	--	--	--	15	7.6	5.1
Clinton River
CLI-5	--	--	--	--	--	--	0.079	0.0405	0.027	0.47	0.24	0.16	--	--	--	0.95	0.49	0.33	--	--	--	--	--	--	--	--	--	0.96	0.49	0.33
CLI-3	--	--	--	3.1	1.6	1.1	11	5.5	3.7	58	30	20	--	--	--	671	344	231	4.1	2.1	1.4	67	34	23	--	--	--	590	302	203
CLI-4	--	--	--	--	--	--	--	--	--	0.29	0.15	0.1	--	--	--	--	--	--	--	--	--	--	--	--	--	--	--	--	--	--
CLI-2	1.01	0.52	0.35	1.9	0.97	0.65	6.2	3.2	2.1	35	18	12	--	--	--	72	37	25	0.43	0.0012	2.1e-06	40	20	14	--	--	--	61	31	21
CLI-1	--	--	--	--	--	--	6.1	3.1	2.1	49	25	17	--	--	--	93	48	32	2.1	1.1	0.74	53	27	18	--	--	--	81	41	28
Grand/Maple River
MAPLE-1	--	--	--	--	--	--	1.22903	0.629752	0.423333	2.45161	1.2562	0.844444	--	--	--	6	3.07438	2.06667	--	--	--	2.8	1.43471	0.964444	--	--	--	5.41935	2.77686	1.86667
MAPLE-2	--	--	--	--	--	--	--	--	--	0.0951613	0.0487603	0.0327778	--	--	--	--	--	--	--	--	--	--	--	--	--	--	--	0.61129	0.313223	0.210556
GRAND-3	--	--	--	--	--	--	0.21	0.11	0.074	0.95	0.49	0.33	--	--	--	1.8	0.93	0.63	--	--	--	0.68	0.35	0.24	--	--	--	1.4	0.74	0.5
GRAND-4	--	--	--	--	--	--	0.28	0.14	0.097	1.3	0.69	0.46	--	--	--	2.6	1.3	0.91	--	--	--	0.98	0.5	0.34	--	--	--	2	1	0.69
GRAND-5	--	--	--	0.73	0.37	0.25	0.69	0.35	0.24	2.3	1.2	0.81	--	--	--	6.1	3.1	2.1	--	--	--	3.8	1.9	1.3	--	--	--	5	2.5	1.7
GRAND-6	0.09	0.046	0.031	0.97	0.5	0.33	3.2	1.6	1.1	15	7.7	5.2	0.21	0.11	0.073	36	18	12	1.8	0.94	0.63	17	8.9	6	7.8	4	2.7	32	16	11
Saginaw River
SGNR-1	0.14871	0.0761983	0.0512222	2.16129	1.10744	0.744444	6.19355	3.17355	2.13333	32.5806	16.6942	11.2222	0.345161	0.17686	0.118889	96.129	49.2562	33.1111	3.10968	1.59339	1.07111	52.9032	27.1074	18.2222	33.5484	17.1901	11.5556	81.9355	41.9835	28.2222
SGNR-2	--	--	--	0.23129	0.118512	0.0796667	--	--	--	0.790323	0.404959	0.272222	0.304839	0.156198	0.105	2.49032	1.27603	0.857778	0.316129	0.161983	0.108889	1.22903	0.629752	0.423333	42.2581	21.6529	14.5556	2.00323	1.02645	0.69
SGNR-3	0.0409677	0.0209917	0.0141111	0.258387	0.132397	0.089	--	--	--	0.729032	0.373554	0.251111	0.218065	0.111736	0.0751111	2.38065	1.21983	0.82	0.422581	0.216529	0.145556	1.3	0.666116	0.447778	13.6129	6.97521	4.68889	1.98065	1.01488	0.682222
SGNR-4	--	--	--	0.213226	0.109256	0.0734444	0.0919355	0.0471074	0.0316667	0.263548	0.135041	0.0907778	0.367742	0.18843	0.126667	0.767742	0.393388	0.264444	0.358065	0.183471	0.123333	0.693548	0.355372	0.238889	12.6774	6.49587	4.36667	0.63871	0.327273	0.22
SGNR-5	--	--	--	0.312258	0.16	0.107556	1.13548	0.581818	0.391111	12.1935	6.24793	4.2	0.296452	0.151901	0.102111	21.2903	10.9091	7.33333	0.532258	0.272727	0.183333	9.74194	4.99174	3.35556	10.9677	5.61983	3.77778	18.6452	9.55372	6.42222
SGNR-6	--	--	--	0.163226	0.0836364	0.0562222	--	--	--	--	--	--	0.252581	0.129421	0.087	0.0990323	0.0507438	0.0341111	0.253871	0.130083	0.0874444	0.187419	0.0960331	0.0645556	4.83871	2.47934	1.66667	0.0925806	0.047438	0.0318889
SGNR-7	--	--	--	0.317097	0.162479	0.109222	0.332258	0.170248	0.114444	2.27742	1.16694	0.784444	0.270323	0.138512	0.0931111	6.22581	3.19008	2.14444	0.46129	0.236364	0.158889	3.14839	1.61322	1.08444	26.9355	13.8017	9.27778	19.09	9.78165	6.57544
SGNR-8	--	--	--	0.17	0.089	0.06	0.051	0.026	0.017	0.34	0.17	0.12	0.27	0.14	0.094	0.79	0.404	0.27	0.25	0.13	0.088	0.43	0.22	0.15	9	4.6	3.1	0.65	0.33	0.22
SGNR-9	0.35	0.18	0.12	0.24	0.12	0.084	0.19	0.098	0.066	2.2	1.1	0.75	0.38	0.19	0.13	5.2	2.6	1.8	0.44	0.22	0.15	2.4	1.2	0.82	8.2	4.2	2.8	4.3	2.2	1.5
SGNR-10	1.60968	0.824793	0.554444	1.42903	0.732231	0.492222	1.40968	0.722314	0.485556	4.25806	2.18182	1.46667	0.274516	0.140661	0.0945556	12.7742	6.54545	4.4	3.74194	1.91736	1.28889	6.70968	3.43802	2.31111	14.7419	7.55372	5.07778	21.2258	10.876	7.31111
SGNR-11	1.22258	0.626446	0.421111	1.34194	0.687603	0.462222	0.970968	0.497521	0.334444	3.74194	1.91736	1.28889	0.329032	0.168595	0.113333	9.96774	5.10744	3.43333	1.32581	0.679339	0.456667	6.16129	3.15702	2.12222	26.5806	13.6198	9.15556	8.77419	4.49587	3.02222
SGNR-12	1.19032	0.609917	0.41	0.758065	0.38843	0.261111	0.719355	0.368595	0.247778	2.22581	1.1405	0.766667	0.299032	0.153223	0.103	6.70968	3.43802	2.31111	1.28387	0.657851	0.442222	4.03226	2.06612	1.38889	26.5806	13.6198	9.15556	6.06452	3.10744	2.08889
SGNR-13	1.45806	0.747107	0.502222	1.27097	0.65124	0.437778	0.980645	0.502479	0.337778	3.87097	1.98347	1.33333	0.454839	0.233058	0.156667	12.129	6.21488	4.17778	1.83871	0.942149	0.633333	6.16129	3.15702	2.12222	33.871	17.3554	11.6667	40.8097	20.9107	14.0567
SGNR-14	--	--	--	0.126452	0.0647934	0.0435556	--	--	--	--	--	--	0.213871	0.109587	0.0736667	0.112581	0.057686	0.0387778	0.290323	0.14876	0.1	--	--	--	--	--	--	0.0835484	0.0428099	0.0287778
St. Clair River
SCR-1	--	--	--	--	--	--	0.166774	0.0854545	0.0574444	0.658065	0.33719	0.226667	--	--	--	2.25161	1.15372	0.775556	--	--	--	--	--	--	--	--	--	1.87742	0.961983	0.646667
SCR-2	--	--	--	--	--	--	9.83871	5.04132	3.38889	17.129	8.77686	5.9	--	--	--	57.7419	29.5868	19.8889	--	--	--	40	20.4959	13.7778	--	--	--	51.6129	26.4463	17.7778
SCR-3	--	--	--	--	--	--	0.53871	0.276033	0.185556	1.24194	0.636364	0.427778	--	--	--	6.77419	3.47107	2.33333	--	--	--	4.64516	2.38017	1.6	--	--	--	5.54839	2.84298	1.91111
SCR-4	--	--	--	--	--	--	0.609677	0.312397	0.21	1.2871	0.659504	0.443333	--	--	--	5	2.56198	1.72222	--	--	--	3.48387	1.78512	1.2	--	--	--	4.19355	2.14876	1.44444
SCR-5	--	--	--	--	--	--	0.325806	0.166942	0.112222	0.796774	0.408264	0.274444	--	--	--	2.63226	1.34876	0.906667	--	--	--	2.4129	1.23636	0.831111	--	--	--	2.29032	1.17355	0.788889
SCR-6	--	--	--	--	--	--	0.0974194	0.0499174	0.0335556	0.183226	0.0938843	0.0631111	--	--	--	0.796774	0.408264	0.274444	--	--	--	--	--	--	--	--	--	0.706452	0.361983	0.243333
SCR-7	--	--	--	--	--	--	0.276129	0.141488	0.0951111	0.490323	0.25124	0.168889	--	--	--	1.97419	1.01157	0.68	--	--	--	--	--	--	--	--	--	1.90968	0.978512	0.657778
SCR-8	--	--	--	--	--	--	0.46129	0.236364	0.158889	0.509677	0.261157	0.175556	--	--	--	2.24516	1.15041	0.773333	--	--	--	1.92581	0.986777	0.663333	--	--	--	2.25806	1.15702	0.777778
Cuyahoga River
CUY-5	--	--	--	--	--	--	0.105	0.054	0.036	0.53	0.27	0.18	--	--	--	0.73	0.37	0.25	--	--	--	--	--	--	--	--	--	0.64	0.33	0.22
CUY-4	--	--	--	4.1	2.1	1.4	8.6	4.4	3	38	19	13	--	--	--	67	34	23	3.7	1.9	1.3	44	22	15	--	--	--	61	31	21
CUY-2	--	--	--	1.9	0.96	0.64	6.3	3.2	2.2	17	8.9	6	--	--	--	33	17	11	1.8	0.94	0.64	25	13	8.6	--	--	--	36	18	12
CUY-1	--	--	--	1.4	0.73	0.49	1.4	0.75	0.5	8.5	4.4	2.9	--	--	--	16	8.3	5.6	1.2	0.62	0.41	8.2	4.2	2.8	--	--	--	13	6.8	4.6
Tinkers Creek
TIC-1	--	--	--	--	--	--	5.8	3	2	11	5.6	3.8	--	--	--	34	18	12	--	--	--	23	12	7.9	--	--	--	29	15	10
TIC-2	--	--	--	--	--	--	15	7.9	5.1	53	27	18	--	--	--	95	49	33	--	--	--	49	25	17	--	--	--	83	42	29
TIC-3	--	--	--	--	--	--	--	--	--	--	--	--	--	--	--	0.75	0.38	0.26	--	--	--	--	--	--	--	--	--	0.57	0.29	0.2
TIC-4	--	--	--	--	--	--	0.15	0.075	0.051	0.31	0.16	0.11	--	--	--	1.8	0.91	0.61	--	--	--	--	--	--	--	--	--	1.5	0.75	0.5
TIC-5	--	--	--	3.3	1.7	1.1	6	3.1	2.1	21	11	7.2	--	--	--	60	31	21	--	--	--	30	16	10	--	--	--	52	26	18
TIC-6	0.034	0.017	0.012	--	--	--	0.45	0.23	0.16	1.4	0.72	0.49	--	--	--	5.3	2.7	1.8	--	--	--	1.7	0.87	0.59	--	--	--	4.6	2.3	1.6
TIC-7	--	--	--	--	--	--	2.5	1.3	0.86	10	5.3	3.5	--	--	--	23	12	7.8	--	--	--	16	8.1	5.4	--	--	--	20	10	6.9
TIC-8	0.087	0.045	0.0301	1.8	0.94	0.63	3.4	1.8	1.2	23	12	7.8	--	--	--	45	23	16	--	--	--	17	8.6	5.8	--	--	--	42	21	14
TIC-9	--	--	--	--	--	--	0.44	0.22	0.15	2.04	1.05	0.703	--	--	--	7.03	3.6	2.4	--	--	--	3	1.5	1.03	--	--	--	5.8	3	2
Oswegatchie River
OSW-1	--	--	--	--	--	--	--	--	--	--	--	--	--	--	--	2.19032	1.12231	0.754444	--	--	--	--	--	--	--	--	--	1.1871	0.608264	0.408889
OSW-4	0.590323	0.302479	0.203333	3.15161	1.61488	1.08556	0.970968	0.497521	0.334444	1.92581	0.986777	0.663333	--	--	--	8.80645	4.5124	3.03333	--	--	--	5.90323	3.02479	2.03333	--	--	--	6.70968	3.43802	2.31111
OSW-5	--	--	--	--	--	--	4.22581	2.16529	1.45556	5.74194	2.94215	1.97778	--	--	--	54.5161	27.9339	18.7778	--	--	--	14	7.17355	4.82222	--	--	--	34.8387	17.8512	12
Raquette River
RAQ-6	--	--	--	--	--	--	0.393548	0.201653	0.135556	0.648387	0.332231	0.223333	--	--	--	1.65484	0.847934	0.57	--	--	--	0.967742	0.495868	0.333333	--	--	--	1.37097	0.702479	0.472222
RAQ-5	--	--	--	--	--	--	0.172903	0.088595	0.0595556	0.380645	0.195041	0.131111	--	--	--	0.948387	0.48595	0.326667	--	--	--	0.522581	0.267769	0.18	--	--	--	0.816129	0.418182	0.281111
RAQ-3	0.509677	0.261157	0.175556	2.3129	1.18512	0.796667	5.70968	2.92562	1.96667	25.6774	13.157	8.84444	--	--	--	54.8387	28.0992	18.8889	3.35484	1.71901	1.15556	22.9355	11.7521	7.9	--	--	--	42.2581	21.6529	14.5556
RAQ-2	--	--	--	3.96774	2.03306	1.36667	--	--	--	1.9871	1.01818	0.684444	--	--	--	5.06452	2.59504	1.74444	1.86774	0.957025	0.643333	4.45161	2.28099	1.53333	--	--	--	4.29032	2.19835	1.47778
RAQ-1	--	--	--	--	--	--	1.21613	0.62314	0.418889	5.77419	2.95868	1.98889	--	--	--	10.129	5.19008	3.48889	--	--	--	4.16129	2.13223	1.43333	--	--	--	8.3871	4.29752	2.88889
